# Supplementary material for: Immune Modulating Topical S100A8/A9 Inhibits Growth of Pseudomonas aeruginosa and Mitigates Biofilm Infection in Chronic Wounds
Source: Int J Mol Sci. 2017 Jun 26;18(7):1359. doi: 10.3390/ijms18071359 (PMC5535852; doi:10.3390/ijms18071359)
Supplement: Supplementary file 1 [file ijms-18-01359-s001.zip]

Archive with 1 entries (1 files):
- ijms-196610 supplementary-done.docx
